# Supplementary material for: Pan-Genome-Based Characterization of the PYL Transcription Factor Family in Populus
Source: Plants (Basel). 2025 Aug 15;14(16):2541. doi: 10.3390/plants14162541 (PMC12389612; doi:10.3390/plants14162541)
Supplement: Supplementary file 1 [file plants-14-02541-s001.zip]

Archive with 1 entries (1 files):
- plants-3767046-supplementary.xlsx
