# Supplementary material for: Pan-Genome-Based Characterization of the PYL Transcription Factor Family in Populus
Source: Plants (Basel). 2025 Aug 15;14(16):2541. doi: 10.3390/plants14162541 (PMC12389612; doi:10.3390/plants14162541)
Supplement: Supplementary file 1 [file plants-14-02541-s001.zip › plants-3767046-supplementary.xlsx]

## Sheet: Table S1
Table S1. Identification of PYL genes in the 17 Populors.
Pangene_name	DEL	YUN	WUA	TRI	SIM	LAS	TRE	SZE	PSE	KOR	DAV	ALB	ADE	ROT	QIO	PRU	EUP
PYL1	Podel.02G189000.1.v2.1	Poyun11045.t1	Powua08868.t1	Potri.002G169400.1.v4.1	Posim09726.t1	Polas11179.t1	Potra2n14c27107.1	Posze14586.t1	Popse11673.t1	Pokor10589.t1	Podav13229.t1	pal_pou10651.t1	Poade07171.t1	Porot12837.t1	Qdy14596.t1	PprTF02G1549.1	Peu02G014980.1
	Podel.14G098900.1.v2.1	Poyun26666.t1	Powua23874.t1	Potri.014G097100.2.v4.1	Posim25653.t1	Polas24901.t1	Potra2n2c4875.1	Posze26811.t1	Popse24092.t1	Pokor20101.t1	Podav21566.t1	pal_pou25391.t1	Poade21236.t1	Porot23263.t1		PprTF14G0855.1	Peu14G007170.1
PYL2	Podel.01G096000.1.v2.1	Poyun00876.t1	Powua00881.t1	Potri.001G092500.1.v4.1	Posim04057.t1	Polas00949.t1	Potra2n1c767.1	Posze00973.t1	Popse03726.t1	Pokor03626.t1	Podav01037.t1	pal_pou03678.t1	Poade03098.t1	Porot00915.t2	Qdy04232.t1	PprTF03G1170.1	Peu01G007760.1
	Podel.03G150600.2.v2.1	Poyun19169.t1		Potri.003G139200.1.v4.1		Polas19185.t1	Potra2n3c7239.1	Posze17092.t1	Popse16636.t1	Pokor18258.t1	Podav05715.t1			Porot06041.t1	Qdy21380.t1		Peu03G012540.1
PYL3															Qdy09060.t1
PYL4	Podel.06G249500.1.v2.1	Poyun05235.t1	Powua04954.t1	Potri.006G236800.1.v4.1	Posim07570.t1	Polas05241.t1	Potra2n6c13221.1	Posze05295.t1	Popse06998.t1	Pokor06701.t1	Podav07670.t1	pal_pou07028.t1		Porot09072.t1	Qdy10504.t1	PprTF06G1968.1	Peu06G022430.1
	Podel.06G249700.1.v2.1	Poyun05236.t1	Powua04955.t1	Potri.006G237000.1.v4.1	Posim07571.t1	Polas05242.t1			Popse06999.t1	Pokor06702.t1	Podav07671.t1	pal_pou07029.t1		Porot09073.t1	Qdy10505.t1	PprTF06G1969.1	Peu06G022450.1
PYL5	Podel.06G243100.1.v2.1	Poyun05297.t1	Powua05018.t1	Potri.006G230600.1.v4.1	Posim07504.t1	Polas05308.t1	Potra2n18c32757.1	Posze05358.t1	Popse06934.t1	Pokor06641.t1	Podav07728.t1	pal_pou06948.t1	Poade05951.t1	Porot09015.t1	Qdy29435.t1	PprTF06G1917.1	Peu06G021850.1
	Podel.18G054000.1.v2.1	Poyun33977.t1		Potri.018G054400.1.v4.1	Posim31801.t1	Polas26274.t1	Potra2n6c13281.1			Pokor29076.t1	Podav29265.t1	pal_pou28900.t1	Poade26582.t1	Porot29632.t1
PYL6	Podel.06G113100.1.v2.1	Poyun06590.t1	Powua06272.t1	Potri.006G104100.1.v4.1	Posim06305.t1	Polas06567.t1	Potra2n6c14418.1	Posze06610.t1	Popse05694.t1	Pokor05443.t1	Podav08878.t1	pal_pou05761.t1	Poade04876.t1	Porot07898.t1	Qdy11805.t1	PprTF06G0874.1	Peu06G009160.1
	Podel.15G040900.1.v2.1
PYL7	Podel.01G153600.1.v2.1	Poyun01426.t1	Powua01387.t1	Potri.001G142500.2.v4.1	Posim03537.t1	Polas01476.t1	Potra2n1c1220.1	Posze01515.t1	Popse03207.t1	Pokor03089.t1	Podav01537.t1	pal_pou03198.t1	Poade02642.t1	Porot01404.t1	Qdy03658.t1	PprTF01G1222.1	Peu01G012370.1
PYL8												pal_pou08344.t1
PYL9	Podel.03G097500.1.v2.1	Poyun18681.t1	Powua15489.t1	Potri.003G091700.1.v4.1	Posim16894.t1	Polas18658.t1	Potra2n3c7694.1	Posze16579.t1	Popse16149.t1	Pokor17778.t1	Podav06183.t1	pal_pou08883.t1	Poade14060.t1	Porot05566.t1	Qdy21912.t1	PprTF03G0694.1	Peu03G008130.1
PYL10	Podel.08G088500.1.v2.1	Poyun22276.t1	Powua19895.t1	Potri.008G073400.1.v4.1	Posim22390.t1	Polas21713.t1	Potra2n8c17277.1	Posze22690.t1	Popse25599.t1	Pokor22971.t1	Podav27688.t1	pal_pou23863.t1	Poade16139.t1	Porot27036.t1	Qdy07215.t1	PprTF08G0637.1	Peu08G006250.1
PYL11	Podel.10G186400.1.v2.1	Poyun17073.t1	Powua17424.t1	Potri.010G183900.1.v4.1	Posim18982.t1	Polas15995.t1	Potra2n10c20803.1	Posze19700.t1	Popse19268.t1	Pokor16225.t1	Podav25592.t1	pal_pou17727.t1	Poade17425.t1	Porot20571.t1	Qdy08963.t1	PprTF10G0655.1	Peu10G016340.1
PYL12	Podel.08G078700.1.v2.1	Poyun17172.t1	Powua17334.t1	Potri.008G063900.3.v4.1	Posim18885.t1	Polas15894.t1		Posze19798.t1	Popse19366.t1	Pokor22880.t1			Poade16225.t1		Qdy07102.t1	PprTF08G0542.1	Peu08G005410.1
		Poyun22179.t1	Powua19807.t1	Potri.010G193200.1.v4.1		Polas21810.t1		Posze22592.t1	Popse25503.t1				Poade17331.t1
PYL13	Podel.12G000700.1.v2.1	Poyun36580.t1	Powua34776.t2	Potri.012G000800.1.v4.1		Polas36158.t1		Posze35877.t1	Popse36434.t1	Pokor31561.t1	Podav35740.t1	pal_pou38454.t1	Poade31045.t1	Porot35797.t1	Qdy35616.t1	PprTF001Sca0368.1	Peu12G001940.1
								Posze37107.t2
								Posze37550.t1
PYL14	Podel.06G249800.1.v2.1	Poyun05233.t1	Powua04952.t1	Potri.006G237100.1.v4.1	Posim07573.t1	Polas05240.t1	Potra2n6c13220.1	Posze05293.t1	Popse07001.t1	Pokor06704.t1	Podav07669.t1		Poade06009.t1	Porot09074.t1	Qdy10503.t1	PprTF06G1970.1	Peu06G022470.1
PYL15	Podel.18G045300.1.v2.1	Poyun33893.t1	Powua27967.t1	Potri.018G046100.1.v4.1	Posim31879.t1	Polas26194.t1	Potra2n18c32860.1	Posze34764.t1	Popse29833.t1	Pokor29005.t1	Podav29342.t1	pal_pou28985.t1	Poade26641.t2	Porot29559.t1	Qdy29373.t1
PYL16	Podel.15G020800.1.v2.1	Poyun31715.t1	Powua33053.t1	Potri.015G020500.1.v4.1	Posim29100.t1	Polas31280.t1	Potra2n12c23936.1			Pokor35237.t1	Podav32475.t1	pal_pou35362.t1	Poade25311.t1	Porot34554.t1	Qdy32732.t1	PprTF15G0177.1	Peu15G001800.1
							Potra2n15c29039.1					pal_pou39785.t1	Poade25317.t1
PYL17	Podel.16G130700.1.v2.1	Poyun35110.t1	Powua34377.t1	Potri.016G125400.1.v4.1	Posim35507.t1	Polas35718.t1	Potra2n16c30399.1	Posze31399.t1	Popse34968.t1	Pokor31131.t1	Podav00084.t1			Porot28856.t1		PprTF16G1012.1	Peu16G012310.1
											Podav35094.t1
PYL18	Podel.06G173700.1.v2.1				Posim06884.t1
PYL19	Podel.18G045200.1.v2.1						Potra2n18c32861.1
PYL20			Powua28047.t1						Popse29749.t1
PYL21												pal_pou07031.t1
PYL22												pal_pou33677.t1
PYL23																PprTF01G0764.1
PYL24													Poade06008.t2
PYL25													Poade13605.t2
PYL26															Qdy37849.t2
PYL27					Posim17381.t2
PYL28					Posim35007.t2
PYL29							Potra2n8c17195.8
PYL30			Powua15969.t2

## Sheet: Table S2
Table S2. Pan-gene list of the 17 Populors.
panIDtrans	transChr_transStrand
pangene00001	Poade13904_ADE
pangene00001	Poade22552_ADE
pangene00001	Poade23065_ADE
pangene00001	Poade24872_ADE
pangene00001	Poade25712_ADE
pangene00001	Poade25716_ADE
pangene00001	Poade25717_ADE
pangene00001	Poade25721_ADE
pangene00001	Poade25722_ADE
pangene00001	Poade25740_ADE
pangene00001	Poade25745_ADE
pangene00001	Poade31837_ADE
pangene00002	Poade00262_ADE
pangene00002	Poade00420_ADE
pangene00002	Poade00422_ADE
pangene00002	Poade01280_ADE
pangene00002	Poade01938_ADE
pangene00002	Poade02154_ADE
pangene00002	Poade05082_ADE
pangene00002	Poade09670_ADE
pangene00002	Poade11575_ADE
pangene00002	Poade14453_ADE
pangene00002	Poade14455_ADE
pangene00002	Poade14870_ADE
pangene00002	Poade14903_ADE
pangene00002	Poade19493_ADE
pangene00002	Poade19551_ADE
pangene00002	Poade19621_ADE
pangene00002	Poade20314_ADE
pangene00002	Poade20334_ADE
pangene00002	Poade20346_ADE
pangene00002	Poade20350_ADE
pangene00002	Poade20373_ADE
pangene00002	Poade20375_ADE
pangene00002	Poade20376_ADE
pangene00002	Poade24842_ADE
pangene00002	Poade24981_ADE
pangene00003	Poade20214_ADE
pangene00003	Poade22594_ADE
pangene00004	Poade01802_ADE
pangene00004	Poade03935_ADE
pangene00004	Poade04721_ADE
pangene00004	Poade04911_ADE
pangene00004	Poade07048_ADE
pangene00004	Poade07049_ADE
pangene00004	Poade08548_ADE
pangene00004	Poade09698_ADE
pangene00004	Poade10872_ADE
pangene00004	Poade16014_ADE
pangene00004	Poade16294_ADE
pangene00004	Poade17253_ADE
pangene00004	Poade17571_ADE
pangene00004	Poade22532_ADE
pangene00004	Poade23697_ADE
pangene00004	Poade23765_ADE
pangene00004	Poade28363_ADE
pangene00004	Poade29113_ADE
pangene00004	Poade30006_ADE
pangene00004	Poade33252_ADE
pangene00005	Poade00091_ADE
pangene00005	Poade01542_ADE
pangene00005	Poade01753_ADE
pangene00005	Poade02978_ADE
pangene00005	Poade02991_ADE
pangene00005	Poade04258_ADE
pangene00005	Poade04800_ADE
pangene00005	Poade08507_ADE
pangene00005	Poade10908_ADE
pangene00005	Poade13720_ADE
pangene00005	Poade13732_ADE
pangene00005	Poade20222_ADE
pangene00005	Poade30348_ADE
pangene00005	Poade32944_ADE
pangene00005	Poade33180_ADE
pangene00006	Poade06320_ADE
pangene00006	Poade10120_ADE
pangene00006	Poade10195_ADE
pangene00006	Poade12243_ADE
pangene00006	Poade12622_ADE
pangene00006	Poade12623_ADE
pangene00006	Poade16498_ADE
pangene00006	Poade16499_ADE
pangene00006	Poade16500_ADE
pangene00006	Poade16501_ADE
pangene00006	Poade16661_ADE
pangene00006	Poade16708_ADE
pangene00006	Poade23131_ADE
pangene00006	Poade23174_ADE
pangene00006	Poade23445_ADE
pangene00006	Poade25151_ADE
pangene00006	Poade26844_ADE
pangene00006	Poade28510_ADE
pangene00006	Poade31171_ADE
pangene00007	Poade00101_ADE
pangene00007	Poade00102_ADE
pangene00007	Poade00129_ADE
pangene00007	Poade00230_ADE
pangene00007	Poade00232_ADE
pangene00007	Poade00233_ADE
pangene00007	Poade00234_ADE
pangene00007	Poade00235_ADE
pangene00007	Poade00236_ADE
pangene00007	Poade00333_ADE
pangene00007	Poade00351_ADE
pangene00007	Poade00352_ADE
pangene00007	Poade00353_ADE
pangene00007	Poade00354_ADE
pangene00008	Poade01199_ADE
pangene00008	Poade04154_ADE
pangene00008	Poade04155_ADE
pangene00008	Poade04156_ADE
pangene00008	Poade04157_ADE
pangene00008	Poade04158_ADE
pangene00008	Poade04160_ADE
pangene00008	Poade04164_ADE
pangene00008	Poade04166_ADE
pangene00008	Poade04170_ADE
pangene00008	Poade04172_ADE
pangene00008	Poade07809_ADE
pangene00008	Poade07810_ADE
pangene00008	Poade09258_ADE
pangene00008	Poade24069_ADE
pangene00008	Poade24070_ADE
pangene00008	Poade24072_ADE
pangene00008	Poade27123_ADE
pangene00008	Poade30241_ADE
pangene00008	Poade30243_ADE
pangene00008	Poade30245_ADE
pangene00008	Poade30246_ADE
pangene00008	Poade30247_ADE
pangene00008	Poade30249_ADE
pangene00008	Poade30250_ADE
pangene00008	Poade30252_ADE
pangene00008	Poade30253_ADE
pangene00008	Poade30256_ADE
pangene00009	Poade03794_ADE
pangene00009	Poade03796_ADE
pangene00009	Poade07793_ADE
pangene00009	Poade08452_ADE
pangene00009	Poade08469_ADE
pangene00009	Poade10946_ADE
pangene00009	Poade10966_ADE
pangene00009	Poade12322_ADE
pangene00009	Poade12980_ADE
pangene00009	Poade21238_ADE
pangene00009	Poade28157_ADE
pangene00010	Poade06586_ADE
pangene00010	Poade07206_ADE
pangene00010	Poade21272_ADE
pangene00010	Poade21273_ADE
pangene00010	Poade21280_ADE
pangene00010	Poade21281_ADE
pangene00010	Poade25277_ADE
pangene00010	Poade25278_ADE
pangene00010	Poade25280_ADE
pangene00010	Poade25282_ADE
pangene00010	Poade25283_ADE
pangene00010	Poade25285_ADE
pangene00010	Poade31078_ADE
pangene00010	Poade31079_ADE
pangene00010	Poade31081_ADE
pangene00011	Poade01153_ADE
pangene00011	Poade08364_ADE
pangene00011	Poade08667_ADE
pangene00011	Poade10756_ADE
pangene00011	Poade11059_ADE
pangene00011	Poade11060_ADE
pangene00011	Poade11061_ADE
pangene00011	Poade11471_ADE
pangene00011	Poade18375_ADE
pangene00011	Poade18376_ADE
pangene00011	Poade18377_ADE
pangene00011	Poade22578_ADE
pangene00011	Poade28847_ADE
pangene00011	Poade28848_ADE
pangene00012	Poade09008_ADE
pangene00012	Poade21924_ADE
pangene00012	Poade21949_ADE
pangene00013	Poade04892_ADE
pangene00013	Poade05719_ADE
pangene00013	Poade05720_ADE
pangene00013	Poade05722_ADE
pangene00013	Poade05723_ADE
pangene00013	Poade05724_ADE
pangene00013	Poade05725_ADE
pangene00013	Poade05726_ADE
pangene00013	Poade06639_ADE
pangene00013	Poade09030_ADE
pangene00013	Poade09031_ADE
pangene00013	Poade12012_ADE
pangene00013	Poade20791_ADE
pangene00013	Poade20898_ADE
pangene00013	Poade29959_ADE
pangene00013	Poade30704_ADE
pangene00013	Poade30705_ADE
pangene00014	Poade03788_ADE
pangene00014	Poade04152_ADE
pangene00014	Poade12445_ADE
pangene00014	Poade12446_ADE
pangene00014	Poade22852_ADE
pangene00014	Poade23888_ADE
pangene00015	Poade00727_ADE
pangene00015	Poade04021_ADE
pangene00015	Poade07712_ADE
pangene00015	Poade11651_ADE
pangene00015	Poade13543_ADE
pangene00015	Poade27775_ADE
pangene00015	Poade30126_ADE
pangene00015	Poade30144_ADE
pangene00015	Poade30948_ADE
pangene00015	Poade30952_ADE
pangene00015	Poade30954_ADE
pangene00015	Poade32836_ADE
pangene00016	Poade05440_ADE
pangene00016	Poade05442_ADE
pangene00016	Poade26203_ADE
pangene00017	Poade00586_ADE
pangene00017	Poade14760_ADE
pangene00017	Poade14781_ADE
pangene00017	Poade24206_ADE
pangene00017	Poade27049_ADE
pangene00017	Poade27051_ADE
pangene00017	Poade27055_ADE
pangene00017	Poade29820_ADE
pangene00018	Poade05407_ADE
pangene00018	Poade11925_ADE
pangene00018	Poade17141_ADE
pangene00018	Poade17144_ADE
pangene00018	Poade26241_ADE
pangene00018	Poade26242_ADE
pangene00018	Poade28165_ADE
pangene00018	Poade28167_ADE
pangene00018	Poade28173_ADE
pangene00019	Poade20220_ADE
pangene00019	Poade29925_ADE
pangene00019	Poade29927_ADE
pangene00019	Poade29928_ADE
pangene00019	Poade29929_ADE
pangene00019	Poade29930_ADE
pangene00019	Poade29931_ADE
pangene00019	Poade29933_ADE
pangene00019	Poade29934_ADE
pangene00019	Poade29938_ADE
pangene00019	Poade29939_ADE
pangene00020	Poade22929_ADE
pangene00020	Poade28483_ADE
pangene00020	Poade28487_ADE
pangene00020	Poade28488_ADE
pangene00020	Poade28494_ADE
pangene00020	Poade28496_ADE
pangene00020	Poade28497_ADE
pangene00020	Poade28498_ADE
pangene00020	Poade28499_ADE
pangene00020	Poade28501_ADE
pangene00020	Poade28502_ADE
pangene00020	Poade28503_ADE
pangene00020	Poade28504_ADE
pangene00020	Poade28505_ADE
pangene00020	Poade28506_ADE
pangene00020	Poade28508_ADE
pangene00021	Poade02129_ADE
pangene00021	Poade04547_ADE
pangene00021	Poade06199_ADE
pangene00021	Poade06201_ADE
pangene00021	Poade12743_ADE
pangene00021	Poade14575_ADE
pangene00021	Poade25972_ADE
pangene00021	Poade26811_ADE
pangene00021	Poade26812_ADE
pangene00021	Poade28936_ADE
pangene00021	Poade29532_ADE
pangene00022	Poade21993_ADE
pangene00023	Poade10061_ADE
pangene00023	Poade23222_ADE
pangene00023	Poade23223_ADE
pangene00023	Poade23224_ADE
pangene00023	Poade23225_ADE
pangene00023	Poade23226_ADE
pangene00023	Poade23227_ADE
pangene00023	Poade23228_ADE
pangene00023	Poade23229_ADE
pangene00023	Poade23230_ADE
pangene00023	Poade23254_ADE
pangene00023	Poade23255_ADE
pangene00024	Poade20063_ADE
pangene00024	Poade22964_ADE
pangene00024	Poade22965_ADE
pangene00024	Poade22966_ADE
pangene00024	Poade22968_ADE
pangene00024	Poade22970_ADE
pangene00024	Poade22971_ADE
pangene00024	Poade22974_ADE
pangene00025	Poade00032_ADE
pangene00025	Poade03075_ADE
pangene00025	Poade04933_ADE
pangene00025	Poade09235_ADE
pangene00025	Poade13633_ADE
pangene00025	Poade20277_ADE
pangene00025	Poade23087_ADE
pangene00025	Poade25292_ADE
pangene00025	Poade31068_ADE
pangene00026	Poade09093_ADE
pangene00026	Poade32162_ADE
pangene00026	Poade32164_ADE
pangene00027	Poade00646_ADE
pangene00027	Poade12802_ADE
pangene00027	Poade13031_ADE
pangene00027	Poade13043_ADE
pangene00027	Poade13046_ADE
pangene00027	Poade13047_ADE
pangene00027	Poade14378_ADE
pangene00027	Poade14379_ADE
pangene00028	Poade22654_ADE
pangene00028	Poade22655_ADE
pangene00028	Poade22656_ADE
pangene00028	Poade22657_ADE
pangene00028	Poade22658_ADE
pangene00028	Poade22659_ADE
pangene00028	Poade22662_ADE
pangene00028	Poade22670_ADE
pangene00028	Poade22673_ADE
pangene00029	Poade14711_ADE
pangene00029	Poade22247_ADE
pangene00029	Poade22270_ADE
pangene00029	Poade22272_ADE
pangene00029	Poade22904_ADE
pangene00029	Poade22907_ADE
pangene00029	Poade22908_ADE
pangene00029	Poade22909_ADE
pangene00029	Poade22912_ADE
pangene00030	Poade29969_ADE
pangene00030	Poade29972_ADE
pangene00030	Poade29976_ADE
pangene00030	Poade29977_ADE
pangene00031	Poade00174_ADE
pangene00031	Poade01225_ADE
pangene00031	Poade05591_ADE
pangene00031	Poade16306_ADE
pangene00031	Poade17237_ADE
pangene00031	Poade20129_ADE
pangene00031	Poade22118_ADE
pangene00031	Poade30459_ADE
pangene00032	Poade00500_ADE
pangene00032	Poade00954_ADE
pangene00032	Poade03443_ADE
pangene00032	Poade03444_ADE
pangene00032	Poade03458_ADE
pangene00032	Poade04731_ADE
pangene00032	Poade04734_ADE
pangene00032	Poade19877_ADE
pangene00032	Poade32149_ADE
pangene00032	Poade33233_ADE
pangene00033	Poade04132_ADE
pangene00033	Poade04133_ADE
pangene00033	Poade30147_ADE
pangene00034	Poade14734_ADE
pangene00034	Poade14735_ADE
pangene00035	Poade03513_ADE
pangene00035	Poade04020_ADE
pangene00035	Poade05389_ADE
pangene00035	Poade05554_ADE
pangene00035	Poade06333_ADE
pangene00035	Poade13242_ADE
pangene00035	Poade26070_ADE
pangene00035	Poade26266_ADE
pangene00035	Poade26944_ADE
pangene00036	Poade01384_ADE
pangene00036	Poade03905_ADE
pangene00036	Poade07690_ADE
pangene00036	Poade12900_ADE
pangene00036	Poade22341_ADE
pangene00036	Poade23799_ADE
pangene00036	Poade29144_ADE
pangene00036	Poade32788_ADE
pangene00037	Poade01957_ADE
pangene00038	Poade19474_ADE
pangene00038	Poade19475_ADE
pangene00038	Poade19476_ADE
pangene00038	Poade19478_ADE
pangene00038	Poade19481_ADE
pangene00038	Poade19482_ADE
pangene00039	Poade06472_ADE
pangene00039	Poade08053_ADE
pangene00039	Poade12429_ADE
pangene00039	Poade12431_ADE
pangene00039	Poade12439_ADE
pangene00039	Poade12441_ADE
pangene00039	Poade20420_ADE
pangene00039	Poade27330_ADE
pangene00040	Poade04056_ADE
pangene00040	Poade04057_ADE
pangene00040	Poade04058_ADE
pangene00040	Poade04062_ADE
pangene00040	Poade04082_ADE
pangene00040	Poade04083_ADE
pangene00040	Poade04084_ADE
pangene00040	Poade04087_ADE
pangene00040	Poade04090_ADE
pangene00040	Poade30185_ADE
pangene00040	Poade30187_ADE
pangene00041	Poade16055_ADE
pangene00041	Poade16904_ADE
pangene00041	Poade16906_ADE
pangene00041	Poade28636_ADE
pangene00042	Poade24357_ADE
pangene00042	Poade24360_ADE
pangene00042	Poade24367_ADE
pangene00042	Poade24369_ADE
pangene00042	Poade24371_ADE
pangene00042	Poade25753_ADE
pangene00043	Poade00544_ADE
pangene00043	Poade02611_ADE
pangene00043	Poade10260_ADE
pangene00043	Poade19394_ADE
pangene00043	Poade19826_ADE
pangene00043	Poade19834_ADE
pangene00043	Poade22848_ADE
pangene00043	Poade27090_ADE
pangene00044	Poade02407_ADE
pangene00044	Poade02408_ADE
pangene00044	Poade05207_ADE
pangene00044	Poade14296_ADE
pangene00044	Poade14297_ADE
pangene00044	Poade26604_ADE
pangene00045	Poade00303_ADE
pangene00045	Poade00325_ADE
pangene00045	Poade00327_ADE
pangene00045	Poade00342_ADE
pangene00045	Poade00343_ADE
pangene00045	Poade00344_ADE
pangene00045	Poade00345_ADE
pangene00045	Poade00423_ADE
pangene00045	Poade08719_ADE
pangene00045	Poade19212_ADE
pangene00046	Poade06481_ADE
pangene00046	Poade15205_ADE
pangene00046	Poade15206_ADE
pangene00046	Poade15208_ADE
pangene00046	Poade18469_ADE
pangene00046	Poade18471_ADE
pangene00046	Poade29867_ADE
pangene00047	Poade22884_ADE
pangene00047	Poade22886_ADE
pangene00047	Poade22887_ADE
pangene00047	Poade22888_ADE
pangene00047	Poade22889_ADE
pangene00047	Poade22890_ADE
pangene00048	Poade12826_ADE
pangene00048	Poade12828_ADE
pangene00048	Poade30336_ADE
pangene00049	Poade24471_ADE
pangene00049	Poade31793_ADE
pangene00049	Poade31794_ADE
pangene00049	Poade31795_ADE
pangene00049	Poade31796_ADE
pangene00049	Poade31797_ADE
pangene00050	Poade05112_ADE
pangene00050	Poade16417_ADE
pangene00050	Poade16420_ADE
pangene00050	Poade17100_ADE
pangene00050	Poade17103_ADE
pangene00051	Poade06985_ADE
pangene00051	Poade12798_ADE
pangene00051	Poade12799_ADE
pangene00051	Poade15907_ADE
pangene00051	Poade17679_ADE
pangene00051	Poade21070_ADE
pangene00051	Poade29597_ADE
pangene00052	Poade01233_ADE
pangene00052	Poade01236_ADE
pangene00052	Poade22108_ADE
pangene00052	Poade22112_ADE
pangene00053	Poade04527_ADE
pangene00053	Poade04528_ADE
pangene00053	Poade04529_ADE
pangene00053	Poade25994_ADE
pangene00053	Poade25995_ADE
pangene00054	Poade04880_ADE
pangene00054	Poade04881_ADE
pangene00054	Poade29922_ADE
pangene00054	Poade29923_ADE
pangene00054	Poade29924_ADE
pangene00055	Poade05762_ADE
pangene00055	Poade05763_ADE
pangene00055	Poade05764_ADE
pangene00055	Poade05765_ADE
pangene00055	Poade19676_ADE
pangene00055	Poade27783_ADE
pangene00055	Poade30727_ADE
pangene00056	Poade13441_ADE
pangene00057	Poade19108_ADE
pangene00057	Poade19109_ADE
pangene00057	Poade30467_ADE
pangene00058	Poade04655_ADE
pangene00059	Poade17789_ADE
pangene00059	Poade17790_ADE
pangene00059	Poade17791_ADE
pangene00059	Poade22191_ADE
pangene00059	Poade22679_ADE
pangene00060	Poade04233_ADE
pangene00060	Poade04234_ADE
pangene00060	Poade19434_ADE
pangene00060	Poade20062_ADE
pangene00060	Poade30310_ADE
pangene00060	Poade30311_ADE
pangene00061	Poade08528_ADE
pangene00061	Poade09236_ADE
pangene00061	Poade10890_ADE
pangene00061	Poade11969_ADE
pangene00061	Poade32333_ADE
pangene00062	Poade10595_ADE
pangene00062	Poade10596_ADE
pangene00062	Poade10597_ADE
pangene00062	Poade10598_ADE
pangene00062	Poade18972_ADE
pangene00062	Poade18974_ADE
pangene00063	Poade03844_ADE
pangene00063	Poade12946_ADE
pangene00063	Poade12947_ADE
pangene00063	Poade12948_ADE
pangene00064	Poade01843_ADE
pangene00064	Poade01844_ADE
pangene00064	Poade16332_ADE
pangene00064	Poade17201_ADE
pangene00064	Poade33284_ADE
pangene00064	Poade33285_ADE
pangene00065	Poade12845_ADE
pangene00065	Poade12846_ADE
pangene00065	Poade29632_ADE
pangene00065	Poade29633_ADE
pangene00065	Poade29635_ADE
pangene00066	Poade30472_ADE
pangene00066	Poade30473_ADE
pangene00067	Poade00079_ADE
pangene00067	Poade01409_ADE
pangene00067	Poade03988_ADE
pangene00067	Poade10086_ADE
pangene00067	Poade23158_ADE
pangene00067	Poade30114_ADE
pangene00068	Poade02907_ADE
pangene00068	Poade13796_ADE
pangene00068	Poade13797_ADE
pangene00068	Poade13798_ADE
pangene00068	Poade13800_ADE
pangene00069	Poade06442_ADE
pangene00069	Poade29852_ADE
pangene00070	Poade07595_ADE
pangene00070	Poade21842_ADE
pangene00070	Poade21843_ADE
pangene00070	Poade21844_ADE
pangene00070	Poade24248_ADE
pangene00071	Poade12661_ADE
pangene00071	Poade12663_ADE
pangene00071	Poade12664_ADE
pangene00071	Poade12671_ADE
pangene00071	Poade12672_ADE
pangene00072	Poade00247_ADE
pangene00072	Poade10560_ADE
pangene00072	Poade18942_ADE
pangene00072	Poade20026_ADE
pangene00072	Poade21967_ADE
pangene00073	Poade07067_ADE
pangene00073	Poade07302_ADE
pangene00073	Poade21143_ADE
pangene00073	Poade21145_ADE
pangene00073	Poade21422_ADE
pangene00074	Poade04261_ADE
pangene00074	Poade30350_ADE
pangene00074	Poade30351_ADE
pangene00074	Poade30352_ADE
pangene00074	Poade30353_ADE
pangene00074	Poade30355_ADE
pangene00075	Poade07806_ADE
pangene00075	Poade11565_ADE
pangene00075	Poade11566_ADE
pangene00075	Poade11567_ADE
pangene00075	Poade11568_ADE
pangene00075	Poade11570_ADE
pangene00075	Poade11571_ADE
pangene00076	Poade16170_ADE
pangene00076	Poade16172_ADE
pangene00076	Poade17387_ADE
pangene00076	Poade17388_ADE
pangene00076	Poade17390_ADE
pangene00076	Poade17391_ADE
pangene00077	Poade00253_ADE
pangene00077	Poade00256_ADE
pangene00077	Poade00258_ADE
pangene00077	Poade00260_ADE
pangene00077	Poade00261_ADE
pangene00077	Poade00264_ADE
pangene00077	Poade13963_ADE
pangene00077	Poade15129_ADE
pangene00078	Poade03717_ADE
pangene00078	Poade06997_ADE
pangene00078	Poade21080_ADE
pangene00078	Poade24480_ADE
pangene00078	Poade31784_ADE
pangene00079	Poade09805_ADE
pangene00080	Poade24190_ADE
pangene00080	Poade25334_ADE
pangene00081	Poade04873_ADE
pangene00081	Poade24752_ADE
pangene00081	Poade25184_ADE
pangene00081	Poade29544_ADE
pangene00081	Poade29905_ADE
pangene00082	Poade04092_ADE
pangene00082	Poade04093_ADE
pangene00082	Poade04094_ADE
pangene00082	Poade04097_ADE
pangene00082	Poade29666_ADE
pangene00082	Poade29669_ADE
pangene00082	Poade30182_ADE
pangene00082	Poade30184_ADE
pangene00083	Poade07963_ADE
pangene00083	Poade08466_ADE
pangene00083	Poade09352_ADE
pangene00083	Poade10950_ADE
pangene00083	Poade28155_ADE
pangene00083	Poade32418_ADE
pangene00084	Poade01232_ADE
pangene00084	Poade22109_ADE
pangene00084	Poade22110_ADE
pangene00085	Poade03634_ADE
pangene00085	Poade04224_ADE
pangene00085	Poade13129_ADE
pangene00085	Poade25475_ADE
pangene00085	Poade30868_ADE
pangene00086	Poade04765_ADE
pangene00086	Poade29756_ADE
pangene00086	Poade29758_ADE
pangene00086	Poade29759_ADE
pangene00087	Poade26910_ADE
pangene00087	Poade26911_ADE
pangene00087	Poade30181_ADE
pangene00087	Poade30183_ADE
pangene00088	Poade27670_ADE
pangene00088	Poade28408_ADE
pangene00088	Poade28410_ADE
pangene00089	Poade02513_ADE
pangene00089	Poade07416_ADE
pangene00089	Poade14184_ADE
pangene00089	Poade21559_ADE
pangene00089	Poade28724_ADE
pangene00090	Poade22271_ADE
pangene00090	Poade28545_ADE
pangene00091	Poade23068_ADE
pangene00091	Poade23069_ADE
pangene00091	Poade23070_ADE
pangene00091	Poade23071_ADE
pangene00092	Poade04075_ADE
pangene00092	Poade04076_ADE
pangene00092	Poade04079_ADE
pangene00092	Poade04081_ADE
pangene00093	Poade13947_ADE
pangene00093	Poade19151_ADE
pangene00093	Poade19152_ADE
pangene00093	Poade19156_ADE
pangene00094	Poade03186_ADE
pangene00094	Poade13155_ADE
pangene00094	Poade13158_ADE
pangene00094	Poade13159_ADE
pangene00094	Poade13530_ADE
pangene00095	Poade04464_ADE
pangene00095	Poade29397_ADE
pangene00096	Poade08211_ADE
pangene00096	Poade11195_ADE
pangene00096	Poade17898_ADE
pangene00097	Poade10083_ADE
pangene00098	Poade24098_ADE
pangene00098	Poade24113_ADE
pangene00098	Poade24114_ADE
pangene00098	Poade27290_ADE
pangene00099	Poade01211_ADE
pangene00099	Poade07800_ADE
pangene00099	Poade11580_ADE
pangene00099	Poade12318_ADE
pangene00099	Poade27438_ADE
pangene00100	Poade02541_ADE
pangene00100	Poade07453_ADE
pangene00100	Poade14153_ADE
pangene00100	Poade21621_ADE
pangene00101	Poade03643_ADE
pangene00101	Poade09872_ADE
pangene00101	Poade13116_ADE
pangene00101	Poade13118_ADE
pangene00101	Poade13120_ADE
pangene00102	Poade08286_ADE
pangene00102	Poade11127_ADE
pangene00102	Poade29291_ADE
pangene00103	Poade19056_ADE
pangene00104	Poade00204_ADE
pangene00104	Poade00205_ADE
pangene00104	Poade00206_ADE
pangene00104	Poade20163_ADE
pangene00105	Poade01063_ADE
pangene00106	Poade05681_ADE
pangene00106	Poade15101_ADE
pangene00106	Poade18597_ADE
pangene00106	Poade30664_ADE
pangene00107	Poade15814_ADE
pangene00107	Poade15815_ADE
pangene00107	Poade17844_ADE
pangene00107	Poade26926_ADE
pangene00108	Poade10503_ADE
pangene00108	Poade19219_ADE
pangene00109	Poade01954_ADE
pangene00109	Poade04197_ADE
pangene00109	Poade30276_ADE
pangene00110	Poade04320_ADE
pangene00110	Poade04321_ADE
pangene00110	Poade29651_ADE
pangene00110	Poade30407_ADE
pangene00110	Poade30408_ADE
pangene00111	Poade05881_ADE
pangene00111	Poade24818_ADE
pangene00111	Poade26618_ADE
pangene00111	Poade31473_ADE
pangene00112	Poade23818_ADE
pangene00113	Poade02757_ADE
pangene00113	Poade13960_ADE
pangene00113	Poade29385_ADE
pangene00113	Poade30776_ADE
pangene00114	Poade05522_ADE
pangene00114	Poade15983_ADE
pangene00114	Poade17604_ADE
pangene00114	Poade26109_ADE
pangene00115	Poade07003_ADE
pangene00115	Poade10915_ADE
pangene00115	Poade10916_ADE
pangene00115	Poade19522_ADE
pangene00116	Poade22745_ADE
pangene00116	Poade22763_ADE
pangene00116	Poade28729_ADE
pangene00116	Poade28730_ADE
pangene00117	Poade01337_ADE
pangene00117	Poade01338_ADE
pangene00117	Poade32744_ADE
pangene00117	Poade32746_ADE
pangene00118	Poade06879_ADE
pangene00118	Poade12721_ADE
pangene00118	Poade20961_ADE
pangene00118	Poade29499_ADE
pangene00119	Poade07005_ADE
pangene00119	Poade15914_ADE
pangene00119	Poade17671_ADE
pangene00119	Poade29611_ADE
pangene00120	Poade10106_ADE
pangene00120	Poade10107_ADE
pangene00120	Poade10110_ADE
pangene00120	Poade23137_ADE
pangene00121	Poade11808_ADE
pangene00121	Poade11809_ADE
pangene00121	Poade11810_ADE
pangene00121	Poade11812_ADE
pangene00121	Poade11821_ADE
pangene00122	Poade21714_ADE
pangene00122	Poade21716_ADE
pangene00122	Poade21717_ADE
pangene00122	Poade21720_ADE
pangene00122	Poade21722_ADE
pangene00123	Poade01847_ADE
pangene00123	Poade16334_ADE
pangene00123	Poade33288_ADE
pangene00124	Poade02196_ADE
pangene00124	Poade04554_ADE
pangene00124	Poade14548_ADE
pangene00124	Poade25958_ADE
pangene00125	Poade03152_ADE
pangene00125	Poade13561_ADE
pangene00125	Poade29481_ADE
pangene00125	Poade30969_ADE
pangene00126	Poade06993_ADE
pangene00126	Poade12818_ADE
pangene00126	Poade21075_ADE
pangene00126	Poade29605_ADE
pangene00127	Poade07371_ADE
pangene00127	Poade21495_ADE
pangene00127	Poade25666_ADE
pangene00127	Poade31877_ADE
pangene00128	Poade07850_ADE
pangene00128	Poade07851_ADE
pangene00128	Poade11536_ADE
pangene00128	Poade11537_ADE
pangene00128	Poade11538_ADE
pangene00128	Poade11539_ADE
pangene00129	Poade08431_ADE
pangene00129	Poade09394_ADE
pangene00129	Poade10987_ADE
pangene00129	Poade32464_ADE
pangene00130	Poade09182_ADE
pangene00130	Poade32269_ADE
pangene00131	Poade09803_ADE
pangene00131	Poade15806_ADE
pangene00131	Poade15809_ADE
pangene00131	Poade17840_ADE
pangene00131	Poade23520_ADE
pangene00132	Poade09986_ADE
pangene00132	Poade13753_ADE
pangene00132	Poade31970_ADE
pangene00133	Poade10053_ADE
pangene00133	Poade23252_ADE
pangene00133	Poade25230_ADE
pangene00133	Poade31114_ADE
pangene00134	Poade22278_ADE
pangene00134	Poade22280_ADE
pangene00134	Poade22284_ADE
pangene00135	Poade01862_ADE
pangene00135	Poade05138_ADE
pangene00135	Poade16382_ADE
pangene00135	Poade17133_ADE
pangene00135	Poade33303_ADE
pangene00136	Poade02149_ADE
pangene00136	Poade05911_ADE
pangene00136	Poade14481_ADE
pangene00136	Poade26524_ADE
pangene00137	Poade12533_ADE
pangene00137	Poade15412_ADE
pangene00137	Poade18239_ADE
pangene00137	Poade29317_ADE
pangene00138	Poade25191_ADE
pangene00138	Poade25192_ADE
pangene00138	Poade31137_ADE
pangene00138	Poade31139_ADE
pangene00139	Poade01372_ADE
pangene00139	Poade01375_ADE
pangene00139	Poade01376_ADE
pangene00140	Poade01482_ADE
pangene00140	Poade16166_ADE
pangene00140	Poade17394_ADE
pangene00140	Poade32891_ADE
pangene00141	Poade03871_ADE
pangene00141	Poade05625_ADE
pangene00141	Poade12920_ADE
pangene00141	Poade30600_ADE
pangene00142	Poade04606_ADE
pangene00142	Poade16707_ADE
pangene00142	Poade16802_ADE
pangene00142	Poade25899_ADE
pangene00143	Poade04643_ADE
pangene00143	Poade25848_ADE
pangene00143	Poade25849_ADE
pangene00144	Poade06312_ADE
pangene00144	Poade06313_ADE
pangene00144	Poade26920_ADE
pangene00144	Poade26921_ADE
pangene00145	Poade06839_ADE
pangene00145	Poade20914_ADE
pangene00145	Poade20915_ADE
pangene00146	Poade25087_ADE
pangene00146	Poade31245_ADE
pangene00147	Poade00711_ADE
pangene00147	Poade03989_ADE
pangene00147	Poade19679_ADE
pangene00147	Poade30115_ADE
pangene00148	Poade02819_ADE
pangene00148	Poade02820_ADE
pangene00148	Poade13889_ADE
pangene00148	Poade13890_ADE
pangene00149	Poade03487_ADE
pangene00149	Poade03488_ADE
pangene00149	Poade13265_ADE
pangene00149	Poade13266_ADE
pangene00150	Poade03662_ADE
pangene00150	Poade03663_ADE
pangene00150	Poade03664_ADE
pangene00150	Poade03666_ADE
pangene00150	Poade20807_ADE
pangene00151	Poade04447_ADE
pangene00151	Poade30514_ADE
pangene00152	Poade05118_ADE
pangene00152	Poade16406_ADE
pangene00152	Poade17116_ADE
pangene00152	Poade30801_ADE
pangene00153	Poade28330_ADE
pangene00153	Poade28333_ADE
pangene00153	Poade28335_ADE
pangene00153	Poade28337_ADE
pangene00153	Poade28338_ADE
pangene00153	Poade28340_ADE
pangene00154	Poade31153_ADE
pangene00155	Poade03955_ADE
pangene00155	Poade03961_ADE
pangene00155	Poade03972_ADE
pangene00155	Poade24443_ADE
pangene00155	Poade25771_ADE
pangene00155	Poade25774_ADE
pangene00156	Poade03958_ADE
pangene00156	Poade03963_ADE
pangene00156	Poade03968_ADE
pangene00156	Poade03980_ADE
pangene00156	Poade24442_ADE
pangene00156	Poade25772_ADE
pangene00156	Poade25773_ADE
pangene00157	Poade00076_ADE
pangene00157	Poade21450_ADE
pangene00158	Poade00393_ADE
pangene00158	Poade00394_ADE
pangene00158	Poade00396_ADE
pangene00158	Poade24701_ADE
pangene00158	Poade25198_ADE
pangene00158	Poade25202_ADE
pangene00158	Poade25208_ADE
pangene00159	Poade02954_ADE
pangene00159	Poade12384_ADE
pangene00159	Poade13760_ADE
pangene00159	Poade27373_ADE
pangene00160	Poade06190_ADE
pangene00160	Poade14812_ADE
pangene00161	Poade06890_ADE
pangene00161	Poade12729_ADE
pangene00161	Poade20975_ADE
pangene00161	Poade29516_ADE
pangene00162	Poade08135_ADE
pangene00162	Poade11273_ADE
pangene00162	Poade12095_ADE
pangene00162	Poade27679_ADE
pangene00163	Poade08183_ADE
pangene00163	Poade10169_ADE
pangene00163	Poade11223_ADE
pangene00163	Poade19471_ADE
pangene00164	Poade08437_ADE
pangene00164	Poade10984_ADE
pangene00164	Poade11896_ADE
pangene00164	Poade28119_ADE
pangene00165	Poade09052_ADE
pangene00165	Poade27510_ADE
pangene00165	Poade32132_ADE
pangene00166	Poade13542_ADE
pangene00166	Poade25426_ADE
pangene00166	Poade30940_ADE
pangene00167	Poade00418_ADE
pangene00167	Poade07973_ADE
pangene00167	Poade11438_ADE
pangene00168	Poade00784_ADE
pangene00168	Poade01618_ADE
pangene00168	Poade23504_ADE
pangene00168	Poade33025_ADE
pangene00169	Poade01425_ADE
pangene00169	Poade11650_ADE
pangene00170	Poade02869_ADE
pangene00170	Poade17199_ADE
pangene00171	Poade04148_ADE
pangene00171	Poade20091_ADE
pangene00171	Poade30240_ADE
pangene00171	Poade30244_ADE
pangene00172	Poade04230_ADE
pangene00172	Poade04231_ADE
pangene00172	Poade30312_ADE
pangene00172	Poade30313_ADE
pangene00173	Poade12072_ADE
pangene00173	Poade16520_ADE
pangene00173	Poade17012_ADE
pangene00173	Poade27701_ADE
pangene00174	Poade03877_ADE
pangene00174	Poade03878_ADE
pangene00174	Poade03881_ADE
pangene00174	Poade06283_ADE
pangene00174	Poade06285_ADE
pangene00174	Poade22064_ADE
pangene00175	Poade04738_ADE
pangene00175	Poade09877_ADE
pangene00175	Poade23453_ADE
pangene00175	Poade29744_ADE
pangene00176	Poade05801_ADE
pangene00176	Poade05802_ADE
pangene00176	Poade16359_ADE
pangene00176	Poade17158_ADE
pangene00177	Poade07078_ADE
pangene00177	Poade21154_ADE
pangene00178	Poade07372_ADE
pangene00178	Poade07645_ADE
pangene00178	Poade25668_ADE
pangene00178	Poade31873_ADE
pangene00178	Poade33165_ADE
pangene00179	Poade23789_ADE
pangene00179	Poade24522_ADE
pangene00179	Poade24523_ADE
pangene00179	Poade31749_ADE
pangene00180	Poade01491_ADE
pangene00180	Poade01493_ADE
pangene00180	Poade32899_ADE
pangene00180	Poade32900_ADE
pangene00181	Poade04032_ADE
pangene00181	Poade30211_ADE
pangene00182	Poade09406_ADE
pangene00182	Poade16615_ADE
pangene00182	Poade16915_ADE
pangene00182	Poade32481_ADE
pangene00183	Poade14032_ADE
pangene00183	Poade28250_ADE
pangene00183	Poade28251_ADE
pangene00184	Poade22344_ADE
pangene00184	Poade29148_ADE
pangene00184	Poade29150_ADE
pangene00184	Poade29153_ADE
pangene00185	Poade25247_ADE
pangene00185	Poade25248_ADE
pangene00185	Poade25249_ADE
pangene00185	Poade25250_ADE
pangene00185	Poade31095_ADE
pangene00185	Poade31096_ADE
pangene00186	Poade26663_ADE
pangene00186	Poade26665_ADE
pangene00187	Poade00272_ADE
pangene00187	Poade20034_ADE
pangene00187	Poade20035_ADE
pangene00187	Poade20036_ADE
pangene00187	Poade20037_ADE
pangene00188	Poade01263_ADE
pangene00188	Poade22074_ADE
pangene00188	Poade22076_ADE
pangene00188	Poade22077_ADE
pangene00189	Poade01984_ADE
pangene00189	Poade09616_ADE
pangene00189	Poade19529_ADE
pangene00189	Poade33364_ADE
pangene00190	Poade02575_ADE
pangene00190	Poade07435_ADE
pangene00190	Poade14125_ADE
pangene00190	Poade21597_ADE
pangene00191	Poade03534_ADE
pangene00191	Poade13221_ADE
pangene00191	Poade13223_ADE
pangene00191	Poade13225_ADE
pangene00192	Poade06348_ADE
pangene00192	Poade26962_ADE
pangene00192	Poade26970_ADE
pangene00192	Poade27003_ADE
pangene00193	Poade06374_ADE
pangene00193	Poade06375_ADE
pangene00193	Poade26986_ADE
pangene00193	Poade26987_ADE
pangene00194	Poade14869_ADE
pangene00195	Poade27259_ADE
pangene00195	Poade27260_ADE
pangene00195	Poade27261_ADE
pangene00196	Poade01250_ADE
pangene00196	Poade08100_ADE
pangene00197	Poade01918_ADE
pangene00197	Poade01920_ADE
pangene00197	Poade18975_ADE
pangene00197	Poade18976_ADE
pangene00198	Poade03345_ADE
pangene00198	Poade13400_ADE
pangene00198	Poade31755_ADE
pangene00199	Poade04035_ADE
pangene00199	Poade04036_ADE
pangene00199	Poade04037_ADE
pangene00199	Poade30209_ADE
pangene00200	Poade08393_ADE
pangene00200	Poade11027_ADE
pangene00200	Poade18394_ADE
pangene00201	Poade09796_ADE
pangene00201	Poade15774_ADE
pangene00201	Poade23528_ADE
pangene00202	Poade10461_ADE
pangene00202	Poade19159_ADE
pangene00202	Poade19161_ADE
pangene00202	Poade19163_ADE
pangene00202	Poade19166_ADE
pangene00203	Poade10577_ADE
pangene00203	Poade18959_ADE
pangene00203	Poade18961_ADE
pangene00203	Poade18962_ADE
pangene00204	Poade10677_ADE
pangene00204	Poade19022_ADE
pangene00204	Poade19023_ADE
pangene00204	Poade19024_ADE
pangene00205	Poade12655_ADE
pangene00205	Poade12656_ADE
pangene00205	Poade12666_ADE
pangene00205	Poade29443_ADE
pangene00205	Poade29444_ADE
pangene00206	Poade16116_ADE
pangene00206	Poade17451_ADE
pangene00206	Poade24262_ADE
pangene00206	Poade24431_ADE
pangene00206	Poade27126_ADE
pangene00207	Poade01740_ADE
pangene00207	Poade15431_ADE
pangene00207	Poade33156_ADE
pangene00208	Poade10064_ADE
pangene00208	Poade23220_ADE
pangene00208	Poade23221_ADE
pangene00209	Poade10517_ADE
pangene00209	Poade19116_ADE
pangene00209	Poade22592_ADE
pangene00210	Poade15917_ADE
pangene00210	Poade17668_ADE
pangene00210	Poade25448_ADE
pangene00211	Poade17280_ADE
pangene00211	Poade17323_ADE
pangene00212	Poade20573_ADE
pangene00212	Poade33106_ADE
pangene00213	Poade32389_ADE
pangene00213	Poade32390_ADE
pangene00214	Poade03851_ADE
pangene00214	Poade03852_ADE
pangene00214	Poade12942_ADE
pangene00215	Poade06124_ADE
pangene00215	Poade26742_ADE
pangene00215	Poade26743_ADE
pangene00216	Poade07331_ADE
pangene00216	Poade07332_ADE
pangene00216	Poade07333_ADE
pangene00216	Poade21447_ADE
pangene00217	Poade09006_ADE
pangene00217	Poade09007_ADE
pangene00217	Poade27964_ADE
pangene00217	Poade27972_ADE
pangene00218	Poade10087_ADE
pangene00218	Poade12601_ADE
pangene00218	Poade23157_ADE
pangene00219	Poade12163_ADE
pangene00219	Poade27602_ADE
pangene00219	Poade27607_ADE
pangene00220	Poade13702_ADE
pangene00220	Poade13703_ADE
pangene00220	Poade25524_ADE
pangene00220	Poade32004_ADE
pangene00221	Poade20432_ADE
pangene00222	Poade25327_ADE
pangene00222	Poade25328_ADE
pangene00222	Poade25329_ADE
pangene00223	Poade27117_ADE
pangene00224	Poade00842_ADE
pangene00224	Poade06523_ADE
pangene00224	Poade20394_ADE
pangene00225	Poade01243_ADE
pangene00225	Poade01244_ADE
pangene00225	Poade22099_ADE
pangene00225	Poade22100_ADE
pangene00225	Poade22101_ADE
pangene00226	Poade09556_ADE
pangene00226	Poade09571_ADE
pangene00226	Poade22062_ADE
pangene00227	Poade12213_ADE
pangene00227	Poade22824_ADE
pangene00227	Poade27540_ADE
pangene00227	Poade28629_ADE
pangene00228	Poade21938_ADE
pangene00228	Poade28241_ADE
pangene00228	Poade32775_ADE
pangene00229	Poade25085_ADE
pangene00229	Poade25086_ADE
pangene00229	Poade31246_ADE
pangene00230	Poade25287_ADE
pangene00230	Poade31073_ADE
pangene00231	Poade26287_ADE
pangene00232	Poade01637_ADE
pangene00232	Poade01638_ADE
pangene00233	Poade07578_ADE
pangene00233	Poade11726_ADE
pangene00233	Poade21821_ADE
pangene00234	Poade09071_ADE
pangene00234	Poade29067_ADE
pangene00234	Poade32147_ADE
pangene00235	Poade09079_ADE
pangene00235	Poade09090_ADE
pangene00235	Poade22436_ADE
pangene00235	Poade23896_ADE
pangene00235	Poade27721_ADE
pangene00235	Poade27726_ADE
pangene00235	Poade31361_ADE
pangene00235	Poade32158_ADE
pangene00236	Poade11285_ADE
pangene00236	Poade11286_ADE
pangene00236	Poade24534_ADE
pangene00236	Poade31725_ADE
pangene00237	Poade22642_ADE
pangene00237	Poade22644_ADE
pangene00238	Poade28484_ADE
pangene00238	Poade28489_ADE
pangene00238	Poade29801_ADE
pangene00239	Poade00549_ADE
pangene00239	Poade10155_ADE
pangene00239	Poade19813_ADE
pangene00240	Poade01331_ADE
pangene00240	Poade27813_ADE
pangene00240	Poade32739_ADE
pangene00241	Poade03873_ADE
pangene00241	Poade03874_ADE
pangene00241	Poade12918_ADE
pangene00241	Poade12919_ADE
pangene00242	Poade03979_ADE
pangene00242	Poade03981_ADE
pangene00242	Poade30109_ADE
pangene00243	Poade05498_ADE
pangene00243	Poade19438_ADE
pangene00243	Poade19439_ADE
pangene00244	Poade08624_ADE
pangene00244	Poade10797_ADE
pangene00244	Poade12055_ADE
pangene00245	Poade09063_ADE
pangene00245	Poade09070_ADE
pangene00245	Poade15311_ADE
pangene00245	Poade30491_ADE
pangene00246	Poade11313_ADE
pangene00246	Poade11314_ADE
pangene00246	Poade11315_ADE
pangene00247	Poade15162_ADE
pangene00247	Poade18519_ADE
pangene00247	Poade31456_ADE
pangene00248	Poade15202_ADE
pangene00248	Poade18470_ADE
pangene00248	Poade18474_ADE
pangene00249	Poade17172_ADE
pangene00249	Poade17174_ADE
pangene00249	Poade17175_ADE
pangene00249	Poade17176_ADE
pangene00250	Poade20491_ADE
pangene00250	Poade20731_ADE
pangene00251	Poade21951_ADE
pangene00251	Poade28278_ADE
pangene00252	Poade25165_ADE
pangene00252	Poade25166_ADE
pangene00252	Poade28246_ADE
pangene00252	Poade28247_ADE
pangene00252	Poade31177_ADE
pangene00252	Poade31178_ADE
pangene00253	Poade00337_ADE
pangene00253	Poade20182_ADE
pangene00253	Poade20183_ADE
pangene00254	Poade00770_ADE
pangene00254	Poade13055_ADE
pangene00254	Poade13056_ADE
pangene00254	Poade13068_ADE
pangene00255	Poade01333_ADE
pangene00255	Poade07611_ADE
pangene00255	Poade21867_ADE
pangene00255	Poade32741_ADE
pangene00256	Poade03684_ADE
pangene00256	Poade08773_ADE
pangene00256	Poade08774_ADE
pangene00256	Poade08775_ADE
pangene00256	Poade27407_ADE
pangene00256	Poade27408_ADE
pangene00257	Poade04135_ADE
pangene00257	Poade04136_ADE
pangene00257	Poade30224_ADE
pangene00258	Poade05506_ADE
pangene00258	Poade26127_ADE
pangene00259	Poade05784_ADE
pangene00259	Poade30744_ADE
pangene00259	Poade30745_ADE
pangene00260	Poade06799_ADE
pangene00260	Poade20850_ADE
pangene00260	Poade23777_ADE
pangene00261	Poade09990_ADE
pangene00261	Poade23308_ADE
pangene00261	Poade23309_ADE
pangene00262	Poade10069_ADE
pangene00262	Poade10071_ADE
pangene00262	Poade23183_ADE
pangene00262	Poade23214_ADE
pangene00263	Poade10433_ADE
pangene00263	Poade19243_ADE
pangene00263	Poade19649_ADE
pangene00264	Poade12314_ADE
pangene00264	Poade27440_ADE
pangene00265	Poade14635_ADE
pangene00265	Poade28677_ADE
pangene00266	Poade15652_ADE
pangene00266	Poade17987_ADE
pangene00267	Poade16320_ADE
pangene00267	Poade16321_ADE
pangene00267	Poade17217_ADE
pangene00268	Poade19886_ADE
pangene00268	Poade19887_ADE
pangene00268	Poade20636_ADE
pangene00269	Poade20631_ADE
pangene00269	Poade24709_ADE
pangene00269	Poade31704_ADE
pangene00270	Poade23004_ADE
pangene00270	Poade28412_ADE
pangene00270	Poade28415_ADE
pangene00270	Poade28596_ADE
pangene00271	Poade23380_ADE
pangene00271	Poade33287_ADE
pangene00272	Poade25649_ADE
pangene00272	Poade31891_ADE
pangene00272	Poade31892_ADE
pangene00273	Poade25305_ADE
pangene00273	Poade25308_ADE
pangene00273	Poade25314_ADE
pangene00273	Poade25315_ADE
pangene00273	Poade31051_ADE
pangene00274	Poade31417_ADE
pangene00275	Poade01002_ADE
pangene00275	Poade15163_ADE
pangene00275	Poade18518_ADE
pangene00276	Poade02466_ADE
pangene00276	Poade05826_ADE
pangene00276	Poade26563_ADE
pangene00277	Poade03314_ADE
pangene00277	Poade13426_ADE
pangene00277	Poade20833_ADE
pangene00278	Poade09364_ADE
pangene00278	Poade28149_ADE
pangene00278	Poade32428_ADE
pangene00279	Poade09737_ADE
pangene00279	Poade09762_ADE
pangene00279	Poade23646_ADE
pangene00280	Poade12221_ADE
pangene00280	Poade27524_ADE
pangene00280	Poade27785_ADE
pangene00281	Poade12737_ADE
pangene00281	Poade12738_ADE
pangene00282	Poade24574_ADE
pangene00282	Poade31569_ADE
pangene00282	Poade31570_ADE
pangene00283	Poade01145_ADE
pangene00283	Poade23990_ADE
pangene00284	Poade03719_ADE
pangene00284	Poade13045_ADE
pangene00285	Poade04264_ADE
pangene00285	Poade04267_ADE
pangene00285	Poade30359_ADE
pangene00286	Poade04828_ADE
pangene00286	Poade20883_ADE
pangene00286	Poade29825_ADE
pangene00287	Poade04938_ADE
pangene00287	Poade05198_ADE
pangene00287	Poade30046_ADE
pangene00288	Poade07833_ADE
pangene00288	Poade11552_ADE
pangene00288	Poade14595_ADE
pangene00289	Poade09199_ADE
pangene00289	Poade32292_ADE
pangene00290	Poade16394_ADE
pangene00290	Poade16516_ADE
pangene00290	Poade16592_ADE
pangene00291	Poade16421_ADE
pangene00291	Poade17593_ADE
pangene00291	Poade29460_ADE
pangene00292	Poade18509_ADE
pangene00292	Poade18511_ADE
pangene00293	Poade22289_ADE
pangene00293	Poade22290_ADE
pangene00294	Poade22812_ADE
pangene00294	Poade22814_ADE
pangene00294	Poade28645_ADE
pangene00295	Poade04370_ADE
pangene00295	Poade04380_ADE
pangene00295	Poade30563_ADE
pangene00296	Poade04642_ADE
pangene00297	Poade05443_ADE
pangene00297	Poade26201_ADE
pangene00298	Poade06625_ADE
pangene00298	Poade06626_ADE
pangene00298	Poade21021_ADE
pangene00299	Poade12541_ADE
pangene00299	Poade12543_ADE
pangene00299	Poade29323_ADE
pangene00300	Poade16198_ADE
pangene00300	Poade17364_ADE
pangene00300	Poade19842_ADE
pangene00301	Poade16547_ADE
pangene00301	Poade16549_ADE
pangene00302	Poade21953_ADE
pangene00302	Poade22750_ADE
pangene00302	Poade28276_ADE
pangene00303	Poade22156_ADE
pangene00303	Poade27308_ADE
pangene00304	Poade22369_ADE
pangene00304	Poade24896_ADE
pangene00304	Poade29093_ADE
pangene00305	Poade24505_ADE
pangene00305	Poade24506_ADE
pangene00305	Poade31760_ADE
pangene00306	Poade24807_ADE
pangene00306	Poade24808_ADE
pangene00306	Poade31480_ADE
pangene00307	Poade25473_ADE
pangene00307	Poade25474_ADE
pangene00307	Poade30869_ADE
pangene00308	Poade25858_ADE
pangene00309	Poade00735_ADE
pangene00309	Poade19674_ADE
pangene00309	Poade20591_ADE
pangene00310	Poade01592_ADE
pangene00310	Poade32995_ADE
pangene00311	Poade02902_ADE
pangene00311	Poade13807_ADE
pangene00311	Poade29366_ADE
pangene00312	Poade03173_ADE
pangene00312	Poade25418_ADE
pangene00312	Poade30958_ADE
pangene00313	Poade04819_ADE
pangene00313	Poade29812_ADE
pangene00314	Poade05594_ADE
pangene00314	Poade30454_ADE
pangene00315	Poade05770_ADE
pangene00315	Poade30730_ADE
pangene00315	Poade30731_ADE
pangene00316	Poade06031_ADE
pangene00316	Poade26656_ADE
pangene00317	Poade08961_ADE
pangene00317	Poade10757_ADE
pangene00317	Poade32040_ADE
pangene00318	Poade09468_ADE
pangene00318	Poade13592_ADE
pangene00319	Poade09799_ADE
pangene00319	Poade23524_ADE
pangene00319	Poade23525_ADE
pangene00319	Poade23566_ADE
pangene00319	Poade23567_ADE
pangene00320	Poade11257_ADE
pangene00320	Poade11259_ADE
pangene00320	Poade19455_ADE
pangene00321	Poade13687_ADE
pangene00322	Poade15362_ADE
pangene00322	Poade15364_ADE
pangene00322	Poade18292_ADE
pangene00323	Poade16457_ADE
pangene00323	Poade17061_ADE
pangene00324	Poade19013_ADE
pangene00325	Poade22317_ADE
pangene00325	Poade22318_ADE
pangene00325	Poade29124_ADE
pangene00326	Poade22878_ADE
pangene00326	Poade22882_ADE
pangene00327	Poade25690_ADE
pangene00327	Poade25692_ADE
pangene00327	Poade31857_ADE
pangene00328	Poade30163_ADE
pangene00328	Poade30164_ADE
pangene00328	Poade30166_ADE
pangene00328	Poade30168_ADE
pangene00329	Poade29882_ADE
pangene00330	Poade00946_ADE
pangene00330	Poade04144_ADE
pangene00330	Poade30231_ADE
pangene00331	Poade01011_ADE
pangene00331	Poade16721_ADE
pangene00331	Poade16791_ADE
pangene00332	Poade01760_ADE
pangene00332	Poade04787_ADE
pangene00332	Poade29780_ADE
pangene00333	Poade04506_ADE
pangene00333	Poade26022_ADE
pangene00333	Poade26023_ADE
pangene00334	Poade04932_ADE
pangene00334	Poade22579_ADE
pangene00335	Poade05811_ADE
pangene00335	Poade07282_ADE
pangene00335	Poade21385_ADE
pangene00336	Poade06643_ADE
pangene00336	Poade19500_ADE
pangene00336	Poade20788_ADE
pangene00337	Poade06733_ADE
pangene00337	Poade06734_ADE
pangene00337	Poade20685_ADE
pangene00338	Poade08468_ADE
pangene00338	Poade10947_ADE
pangene00338	Poade10948_ADE
pangene00339	Poade10021_ADE
pangene00339	Poade23271_ADE
pangene00339	Poade23273_ADE
pangene00340	Poade15732_ADE
pangene00340	Poade17889_ADE
pangene00341	Poade16325_ADE
pangene00341	Poade17214_ADE
pangene00342	Poade16666_ADE
pangene00342	Poade16862_ADE
pangene00342	Poade16863_ADE
pangene00343	Poade22723_ADE
pangene00343	Poade28767_ADE
pangene00344	Poade22892_ADE
pangene00344	Poade22923_ADE
pangene00344	Poade28519_ADE
pangene00345	Poade23127_ADE
pangene00345	Poade31719_ADE
pangene00345	Poade33441_ADE
pangene00346	Poade24737_ADE
pangene00346	Poade24738_ADE
pangene00346	Poade31695_ADE
pangene00347	Poade29277_ADE
pangene00347	Poade29279_ADE
pangene00348	Poade31125_ADE
pangene00349	Poade01290_ADE
pangene00349	Poade32680_ADE
pangene00350	Poade01675_ADE
pangene00350	Poade33083_ADE
pangene00350	Poade33084_ADE
pangene00351	Poade02836_ADE
pangene00351	Poade13874_ADE
pangene00352	Poade04810_ADE
pangene00352	Poade09838_ADE
pangene00352	Poade29805_ADE
pangene00353	Poade05033_ADE
pangene00353	Poade06087_ADE
pangene00353	Poade33469_ADE
pangene00354	Poade07486_ADE
pangene00354	Poade21669_ADE
pangene00354	Poade21670_ADE
pangene00355	Poade08245_ADE
pangene00355	Poade11165_ADE
pangene00355	Poade11290_ADE
pangene00356	Poade09994_ADE
pangene00356	Poade10224_ADE
pangene00357	Poade10565_ADE
pangene00357	Poade18950_ADE
pangene00357	Poade18951_ADE
pangene00357	Poade18952_ADE
pangene00358	Poade12079_ADE
pangene00358	Poade27695_ADE
pangene00359	Poade12673_ADE
pangene00360	Poade12797_ADE
pangene00361	Poade15274_ADE
pangene00361	Poade18385_ADE
pangene00362	Poade15415_ADE
pangene00363	Poade21796_ADE
pangene00363	Poade21797_ADE
pangene00363	Poade21798_ADE
pangene00364	Poade22545_ADE
pangene00364	Poade22587_ADE
pangene00364	Poade22588_ADE
pangene00365	Poade22646_ADE
pangene00365	Poade22649_ADE
pangene00365	Poade22651_ADE
pangene00365	Poade22665_ADE
pangene00365	Poade22667_ADE
pangene00366	Poade24995_ADE
pangene00366	Poade31306_ADE
pangene00366	Poade31307_ADE
pangene00367	Poade25437_ADE
pangene00367	Poade30729_ADE
pangene00367	Poade30905_ADE
pangene00368	Poade30438_ADE
pangene00368	Poade32058_ADE
pangene00369	Poade32161_ADE
pangene00370	Poade03322_ADE
pangene00370	Poade13419_ADE
pangene00370	Poade20840_ADE
pangene00371	Poade03335_ADE
pangene00371	Poade05593_ADE
pangene00371	Poade13407_ADE
pangene00372	Poade03798_ADE
pangene00372	Poade03800_ADE
pangene00372	Poade12977_ADE
pangene00373	Poade03860_ADE
pangene00373	Poade12936_ADE
pangene00373	Poade12937_ADE
pangene00374	Poade05696_ADE
pangene00374	Poade05697_ADE
pangene00374	Poade05699_ADE
pangene00374	Poade30683_ADE
pangene00375	Poade07431_ADE
pangene00375	Poade21588_ADE
pangene00375	Poade26045_ADE
pangene00376	Poade09497_ADE
pangene00376	Poade32577_ADE
pangene00376	Poade32578_ADE
pangene00377	Poade13363_ADE
pangene00377	Poade13364_ADE
pangene00378	Poade14498_ADE
pangene00378	Poade14616_ADE
pangene00379	Poade14727_ADE
pangene00379	Poade14728_ADE
pangene00380	Poade15727_ADE
pangene00380	Poade17899_ADE
pangene00380	Poade31346_ADE
pangene00381	Poade22676_ADE
pangene00381	Poade22677_ADE
pangene00382	Poade22813_ADE
pangene00382	Poade28644_ADE
pangene00383	Poade24372_ADE
pangene00383	Poade27047_ADE
pangene00384	Poade24783_ADE
pangene00384	Poade31504_ADE
pangene00385	Poade27938_ADE
pangene00385	Poade27940_ADE
pangene00386	Poade28478_ADE
pangene00387	Poade29926_ADE
pangene00387	Poade29932_ADE
pangene00387	Poade29936_ADE
pangene00387	Poade29941_ADE
pangene00388	Poade31826_ADE
pangene00388	Poade31827_ADE
pangene00388	Poade31828_ADE
pangene00388	Poade31829_ADE
pangene00389	Poade00670_ADE
pangene00389	Poade19690_ADE
pangene00390	Poade01269_ADE
pangene00390	Poade18211_ADE
pangene00391	Poade01500_ADE
pangene00391	Poade13063_ADE
pangene00391	Poade32903_ADE
pangene00392	Poade03550_ADE
pangene00392	Poade13212_ADE
pangene00393	Poade03597_ADE
pangene00394	Poade03882_ADE
pangene00394	Poade12393_ADE
pangene00394	Poade12916_ADE
pangene00395	Poade04179_ADE
pangene00395	Poade30263_ADE
pangene00396	Poade06198_ADE
pangene00396	Poade26810_ADE
pangene00397	Poade06694_ADE
pangene00398	Poade07283_ADE
pangene00398	Poade21386_ADE
pangene00399	Poade08022_ADE
pangene00400	Poade08091_ADE
pangene00400	Poade11325_ADE
pangene00401	Poade09148_ADE
pangene00401	Poade32231_ADE
pangene00402	Poade09610_ADE
pangene00402	Poade10582_ADE
pangene00403	Poade09696_ADE
pangene00403	Poade09722_ADE
pangene00404	Poade10684_ADE
pangene00405	Poade10687_ADE
pangene00405	Poade19034_ADE
pangene00405	Poade19053_ADE
pangene00406	Poade15943_ADE
pangene00406	Poade17642_ADE
pangene00406	Poade17643_ADE
pangene00407	Poade25095_ADE
pangene00407	Poade31235_ADE
pangene00408	Poade25124_ADE
pangene00408	Poade31216_ADE
pangene00409	Poade25361_ADE
pangene00409	Poade25362_ADE
pangene00409	Poade25364_ADE
pangene00409	Poade25365_ADE
pangene00409	Poade25369_ADE
pangene00409	Poade25370_ADE
pangene00410	Poade28578_ADE
pangene00410	Poade28579_ADE
pangene00410	Poade28607_ADE
pangene00411	Poade29581_ADE
pangene00412	Poade00144_ADE
pangene00412	Poade00145_ADE
pangene00412	Poade20100_ADE
pangene00413	Poade00598_ADE
pangene00413	Poade19771_ADE
pangene00414	Poade01030_ADE
pangene00415	Poade06721_ADE
pangene00415	Poade20700_ADE
pangene00416	Poade07365_ADE
pangene00416	Poade07366_ADE
pangene00417	Poade08319_ADE
pangene00417	Poade08320_ADE
pangene00417	Poade11101_ADE
pangene00418	Poade09742_ADE
pangene00418	Poade20101_ADE
pangene00419	Poade09775_ADE
pangene00419	Poade23563_ADE
pangene00419	Poade23621_ADE
pangene00419	Poade23622_ADE
pangene00420	Poade10257_ADE
pangene00420	Poade10259_ADE
pangene00420	Poade19395_ADE
pangene00421	Poade12435_ADE
pangene00421	Poade12436_ADE
pangene00421	Poade12437_ADE
pangene00421	Poade12444_ADE
pangene00421	Poade12447_ADE
pangene00422	Poade12803_ADE
pangene00422	Poade29593_ADE
pangene00423	Poade15094_ADE
pangene00423	Poade18609_ADE
pangene00424	Poade15911_ADE
pangene00424	Poade16726_ADE
pangene00424	Poade16729_ADE
pangene00425	Poade17787_ADE
pangene00425	Poade20249_ADE
pangene00425	Poade20255_ADE
pangene00425	Poade20258_ADE
pangene00426	Poade21395_ADE
pangene00426	Poade31229_ADE
pangene00427	Poade21958_ADE
pangene00427	Poade28266_ADE
pangene00427	Poade28267_ADE
pangene00428	Poade22604_ADE
pangene00428	Poade22605_ADE
pangene00429	Poade25588_ADE
pangene00429	Poade31951_ADE
pangene00429	Poade31953_ADE
pangene00430	Poade29139_ADE
pangene00431	Poade29256_ADE
pangene00432	Poade29573_ADE
pangene00433	Poade02410_ADE
pangene00433	Poade05206_ADE
pangene00434	Poade03013_ADE
pangene00434	Poade13697_ADE
pangene00435	Poade03331_ADE
pangene00435	Poade03332_ADE
pangene00436	Poade04045_ADE
pangene00436	Poade30203_ADE
pangene00437	Poade06433_ADE
pangene00437	Poade06435_ADE
pangene00438	Poade06540_ADE
pangene00439	Poade06641_ADE
pangene00439	Poade20790_ADE
pangene00440	Poade07052_ADE
pangene00440	Poade21128_ADE
pangene00441	Poade07766_ADE
pangene00441	Poade07767_ADE
pangene00441	Poade11609_ADE
pangene00442	Poade08383_ADE
pangene00442	Poade08384_ADE
pangene00442	Poade11038_ADE
pangene00443	Poade10054_ADE
pangene00443	Poade10060_ADE
pangene00444	Poade11941_ADE
pangene00445	Poade12755_ADE
pangene00445	Poade20984_ADE
pangene00445	Poade29547_ADE
pangene00446	Poade16102_ADE
pangene00446	Poade17464_ADE
pangene00447	Poade18607_ADE
pangene00447	Poade18608_ADE
pangene00448	Poade18821_ADE
pangene00449	Poade19253_ADE
pangene00450	Poade22287_ADE
pangene00450	Poade29184_ADE
pangene00451	Poade25684_ADE
pangene00451	Poade25685_ADE
pangene00451	Poade25686_ADE
pangene00452	Poade25323_ADE
pangene00452	Poade31038_ADE
pangene00452	Poade31039_ADE
pangene00453	Poade27641_ADE
pangene00454	Poade29787_ADE
pangene00454	Poade29788_ADE
pangene00455	Poade29897_ADE
pangene00455	Poade31741_ADE
pangene00456	Poade00088_ADE
pangene00456	Poade00089_ADE
pangene00457	Poade01913_ADE
pangene00457	Poade01914_ADE
pangene00458	Poade02069_ADE
pangene00459	Poade03158_ADE
pangene00459	Poade13558_ADE
pangene00460	Poade03411_ADE
pangene00460	Poade13324_ADE
pangene00461	Poade03789_ADE
pangene00461	Poade12986_ADE
pangene00462	Poade04039_ADE
pangene00462	Poade04080_ADE
pangene00462	Poade30208_ADE
pangene00463	Poade04102_ADE
pangene00464	Poade07988_ADE
pangene00464	Poade11423_ADE
pangene00465	Poade08535_ADE
pangene00465	Poade08536_ADE
pangene00465	Poade10881_ADE
pangene00466	Poade10385_ADE
pangene00466	Poade19298_ADE
pangene00467	Poade12155_ADE
pangene00467	Poade27614_ADE
pangene00468	Poade13571_ADE
pangene00469	Poade19284_ADE
pangene00469	Poade19285_ADE
pangene00470	Poade20050_ADE
pangene00471	Poade24355_ADE
pangene00471	Poade27058_ADE
pangene00472	Poade29303_ADE
pangene00473	Poade29621_ADE
pangene00473	Poade29622_ADE
pangene00473	Poade29623_ADE
pangene00474	Poade00218_ADE
pangene00474	Poade20170_ADE
pangene00475	Poade01195_ADE
pangene00476	Poade01506_ADE
pangene00476	Poade23246_ADE
pangene00476	Poade23247_ADE
pangene00477	Poade01598_ADE
pangene00477	Poade33002_ADE
pangene00477	Poade33004_ADE
pangene00478	Poade02389_ADE
pangene00478	Poade14314_ADE
pangene00478	Poade23090_ADE
pangene00479	Poade04931_ADE
pangene00479	Poade30035_ADE
pangene00480	Poade05698_ADE
pangene00480	Poade05700_ADE
pangene00480	Poade30685_ADE
pangene00481	Poade06316_ADE
pangene00481	Poade06317_ADE
pangene00481	Poade26922_ADE
pangene00482	Poade07060_ADE
pangene00482	Poade21134_ADE
pangene00483	Poade08189_ADE
pangene00483	Poade09425_ADE
pangene00483	Poade11214_ADE
pangene00484	Poade08654_ADE
pangene00484	Poade27707_ADE
pangene00485	Poade09579_ADE
pangene00485	Poade21984_ADE
pangene00485	Poade21985_ADE
pangene00486	Poade10300_ADE
pangene00486	Poade19367_ADE
pangene00487	Poade12518_ADE
pangene00487	Poade29309_ADE
pangene00488	Poade12631_ADE
pangene00488	Poade25447_ADE
pangene00488	Poade29413_ADE
pangene00489	Poade13905_ADE
pangene00489	Poade13906_ADE
pangene00490	Poade16660_ADE
pangene00490	Poade22353_ADE
pangene00491	Poade17845_ADE
pangene00492	Poade20043_ADE
pangene00493	Poade21815_ADE
pangene00494	Poade22927_ADE
pangene00495	Poade23025_ADE
pangene00495	Poade23026_ADE
pangene00495	Poade28378_ADE
pangene00496	Poade24300_ADE
pangene00496	Poade27089_ADE
pangene00497	Poade24348_ADE
pangene00498	Poade24565_ADE
pangene00498	Poade31559_ADE
pangene00498	Poade31560_ADE
pangene00499	Poade00407_ADE
pangene00499	Poade19958_ADE
pangene00499	Poade20300_ADE
pangene00500	Poade00518_ADE
pangene00500	Poade19861_ADE
pangene00501	Poade00628_ADE
pangene00501	Poade00629_ADE
pangene00502	Poade02274_ADE
pangene00502	Poade14404_ADE
pangene00503	Poade03484_ADE
pangene00503	Poade03485_ADE
pangene00503	Poade13269_ADE
pangene00504	Poade03807_ADE
pangene00504	Poade12976_ADE
pangene00505	Poade03973_ADE
pangene00505	Poade03975_ADE
pangene00506	Poade04878_ADE
pangene00506	Poade29919_ADE
pangene00507	Poade05088_ADE
pangene00507	Poade30831_ADE
pangene00508	Poade05965_ADE
pangene00508	Poade05966_ADE
pangene00508	Poade26572_ADE
pangene00509	Poade06308_ADE
pangene00509	Poade26917_ADE
pangene00510	Poade07461_ADE
pangene00510	Poade21635_ADE
pangene00511	Poade08485_ADE
pangene00511	Poade10931_ADE
pangene00512	Poade10317_ADE
pangene00512	Poade19354_ADE
pangene00513	Poade11876_ADE
pangene00513	Poade28083_ADE
pangene00514	Poade12022_ADE
pangene00514	Poade27748_ADE
pangene00515	Poade12158_ADE
pangene00515	Poade27609_ADE
pangene00516	Poade12509_ADE
pangene00516	Poade29300_ADE
pangene00517	Poade12517_ADE
pangene00517	Poade29308_ADE
pangene00518	Poade12531_ADE
pangene00518	Poade29316_ADE
pangene00519	Poade15227_ADE
pangene00519	Poade18445_ADE
pangene00520	Poade15544_ADE
pangene00520	Poade18112_ADE
pangene00521	Poade15839_ADE
pangene00521	Poade17767_ADE
pangene00522	Poade16338_ADE
pangene00522	Poade17191_ADE
pangene00523	Poade16649_ADE
pangene00523	Poade16870_ADE
pangene00524	Poade17762_ADE
pangene00524	Poade29455_ADE
pangene00525	Poade22123_ADE
pangene00525	Poade22136_ADE
pangene00525	Poade27301_ADE
pangene00526	Poade22913_ADE
pangene00526	Poade28543_ADE
pangene00527	Poade23055_ADE
pangene00527	Poade28352_ADE
pangene00528	Poade23354_ADE
pangene00529	Poade24349_ADE
pangene00530	Poade24378_ADE
pangene00530	Poade27024_ADE
pangene00531	Poade25725_ADE
pangene00531	Poade25748_ADE
pangene00531	Poade31834_ADE
pangene00532	Poade25259_ADE
pangene00532	Poade31088_ADE
pangene00533	Poade25339_ADE
pangene00533	Poade31022_ADE
pangene00534	Poade31046_ADE
pangene00535	Poade00273_ADE
pangene00535	Poade20038_ADE
pangene00536	Poade00460_ADE
pangene00536	Poade19914_ADE
pangene00537	Poade00844_ADE
pangene00537	Poade19509_ADE
pangene00538	Poade01661_ADE
pangene00538	Poade33067_ADE
pangene00539	Poade01750_ADE
pangene00539	Poade33178_ADE
pangene00540	Poade02865_ADE
pangene00540	Poade12566_ADE
pangene00541	Poade03651_ADE
pangene00541	Poade13110_ADE
pangene00542	Poade03708_ADE
pangene00542	Poade13054_ADE
pangene00543	Poade03888_ADE
pangene00543	Poade03889_ADE
pangene00544	Poade04215_ADE
pangene00544	Poade30294_ADE
pangene00545	Poade04401_ADE
pangene00545	Poade30547_ADE
pangene00545	Poade30548_ADE
pangene00546	Poade04638_ADE
pangene00546	Poade25864_ADE
pangene00547	Poade04659_ADE
pangene00547	Poade25814_ADE
pangene00548	Poade05351_ADE
pangene00548	Poade26326_ADE
pangene00549	Poade05592_ADE
pangene00549	Poade30457_ADE
pangene00550	Poade05598_ADE
pangene00550	Poade30573_ADE
pangene00551	Poade05659_ADE
pangene00551	Poade30633_ADE
pangene00552	Poade06054_ADE
pangene00552	Poade26686_ADE
pangene00553	Poade06188_ADE
pangene00553	Poade26796_ADE
pangene00554	Poade06209_ADE
pangene00554	Poade06213_ADE
pangene00554	Poade26821_ADE
pangene00555	Poade06293_ADE
pangene00555	Poade26901_ADE
pangene00556	Poade06311_ADE
pangene00556	Poade26919_ADE
pangene00557	Poade06325_ADE
pangene00557	Poade26935_ADE
pangene00558	Poade07033_ADE
pangene00558	Poade21111_ADE
pangene00559	Poade08124_ADE
pangene00559	Poade11288_ADE
pangene00560	Poade08851_ADE
pangene00560	Poade08852_ADE
pangene00560	Poade08853_ADE
pangene00561	Poade09050_ADE
pangene00561	Poade15568_ADE
pangene00562	Poade09677_ADE
pangene00562	Poade09678_ADE
pangene00562	Poade23723_ADE
pangene00563	Poade10112_ADE
pangene00563	Poade23135_ADE
pangene00564	Poade10502_ADE
pangene00564	Poade19217_ADE
pangene00565	Poade10516_ADE
pangene00565	Poade19117_ADE
pangene00566	Poade10548_ADE
pangene00566	Poade26596_ADE
pangene00567	Poade10638_ADE
pangene00567	Poade10639_ADE
pangene00567	Poade10640_ADE
pangene00567	Poade10645_ADE
pangene00568	Poade11085_ADE
pangene00569	Poade11740_ADE
pangene00569	Poade21809_ADE
pangene00570	Poade11962_ADE
pangene00570	Poade27779_ADE
pangene00571	Poade12100_ADE
pangene00571	Poade13518_ADE
pangene00572	Poade12152_ADE
pangene00572	Poade27616_ADE
pangene00573	Poade12419_ADE
pangene00573	Poade27339_ADE
pangene00574	Poade12723_ADE
pangene00574	Poade29505_ADE
pangene00575	Poade14908_ADE
pangene00575	Poade18853_ADE
pangene00576	Poade15096_ADE
pangene00576	Poade18606_ADE
pangene00577	Poade15125_ADE
pangene00577	Poade18565_ADE
pangene00577	Poade18566_ADE
pangene00578	Poade15740_ADE
pangene00578	Poade17880_ADE
pangene00578	Poade17881_ADE
pangene00579	Poade15783_ADE
pangene00579	Poade15784_ADE
pangene00579	Poade17821_ADE
pangene00579	Poade17822_ADE
pangene00580	Poade15831_ADE
pangene00580	Poade17774_ADE
pangene00580	Poade17775_ADE
pangene00581	Poade16178_ADE
pangene00581	Poade17383_ADE
pangene00582	Poade16213_ADE
pangene00582	Poade16214_ADE
[truncated: 646,715+ more rows]

## Sheet: Table S3
Table S3. PYL gene family of Populus euphratica (EUP).
>Peu01G007760.1
MVTNDYVTIANGMMEDEFVKRHHKHDVKEHQCSSSLVKHIKAPVPLVWSLVRRFDQPQKYKPFVSRCIAQGDLQIGSVREVNVKSGLPATTSTERLELLDDDEHIFGMKIVGGDHRLKNYSSIVTVHSKVIDGRPGTLVIESFVVDVPDGNTKDETCYFVEALIKCNLKSLADVSERLAVQGRTEPIDRM
>Peu01G012370.1
MTGPAQQEPTTYTTHHVTIPPGLTQSEFDELNPLVTEFHNYRISPGQCSSLLAQRINAPNDLVWSIARRFDKPQTYKHFIKSCSVAPGFPMTVGSTRDVNVISGLPAATSTERLDILDDERQVTGFSIIGGEHRLKNYRSATTVHGFEREGKIWTVVLESYVVDVPEGNTEEDTRLFADTVVKLNLQKLASVAEGLARDGDGK
>Peu02G014980.1
MNGGDAYSAAEAQYIRRHHQHEPTENQCTSALVKHIKAPAPLVWSLVRRFDQPQRYKPFVSRCVMNGELGIGSVREVNVKSGLPATTSTERLELLDDEEHILGVKIVGGDHRLKNYSSIMTVHPEIIDGRPGTLVIESFIVDVPDGNTKDETCYFVKALIRCNLKSLADVSERMAVQDLVEPINQF
>Peu03G008130.1
MTDPKQQESIASTTHHLTIPSGLTQSEFEELAPLITEFHTYRIRAGQCSSLLAQLISAPNDAVWSIVRRFDKPQTYKHFIKSCSVGPGFTMTVGSTRDVNVISGLPAATSTERLDILDDEQQVTGFSIIGGEHRLRNYRSVTTVHGFEREGKIWTVVLESYVVDVPEGNTEEDTRLFADTVVKLNLQKLASVAESLVRDGDGK
>Peu03G012540.1
MVTNDYVTIASGKMEDEFIKRHHKHDVKEHQCSSSLVKHIKAPVPLVWSLVRRFDQPQKYKPFVSRCIVQGDLQIGSVREVNVKSGLPATTSTERLELLDDEEHIFSMKIVGGDHRLKNYSSTVTVHPEVIDGRPGTLVIESFVVDVPDGNTKDETCYFVEALIKCNLKSLADVSERLAVQDRTEPIDRM
>Peu06G009160.1
MPANPPKSSLLIHRINNTTTTNTILNTTNTTTSTSCQKRWSPLTCATTPVPETVSRYHAHAVGPNQCCSAVVQQIAAPVSTVWSVVRHFDNPQAYKHFVKSCHVILGDGDVGTLREVHVISGLPAANSTERLEILDHERHVISFSVVGGDHRLANYRSVTTLHASPTGNGTVVVESYVVDIPPGNTKEDTCVFVDTIVRCNLQSLARIAENKNRRNNKSSS
>Peu06G021850.1
MATNHAPPVPQGLTQEEYAELKPLIDTYHKFGAAVPNTCTSLITQRIDAPAHVVWPFVRRFDNPQKYKHFIKSCKMSAGDGGVGSIREVTVVSGIPASTSTERLEILDDENHILSFRVVGGEHRLNNYKSVTSVNEFNKEDKVYTIVLESYIVDIPDGNTGEDTKMFVDTVVKLNLQKLAVVANTALHGHE
>Peu06G022430.1
MTEETQGKWEGKATVELKGPTADQVWPFLADFCNLHKWLPGVDTCYQVEGELGQPGLVRYCSSGTASSEGSHEGNKVIWAKEKLIMINPSERCLSYEILENNAGFKSYVATMKAFPINNGDGDGQHGCKIEWSFIADPIEGWPLEDLNSYVNSSLQFMGQKMEQAVLSG
>Peu06G022450.1
MTEETQGKWEGKATVELRGPTADQVWPCWEDFCNLQKWLPRVDTCYRVEGELGQPGLVRCCNFSKVPSEGSHEDEENMVIWAKEKLIMINPSERCLSYEILENNAGFKSYVATIKVSPINDGDGDGQHGCTIEWSFIADPIEGWPLEDFNSYINSSLQFMGEKMEQDVLSR
>Peu06G022470.1
MAEETPQIKWEGKSIVELKGPTADQIWPLLEDFCNINKWFPSIDVCNHVDGELGKPGLTRYCASKTLSTYGSYDEAEVRWVKERLLMINPTEKCLSYEVLENNSGFKSYVATMKVLEINGSDAGENGCKIEWSFIADPVEGWTLEDFSSFINFCLQSMGKNMEQDVLSG
>Peu08G005410.1
MEVQAQVVKWRGSVGGIVDAPIDKVWTMVSQTKKLAEWMPMVERCTDLAGEEGVPGYVRLVSGFMFPQQDGDRSWIKERLVSMDSTSHNYVYKMEASNVGLDGSINTLKLVDYWDDSTLVNWSFQIDPLEGASEDSIIDYLGFLYKSGINRIEGAIKASSIGV
>Peu08G006250.1
MPASIQLQRAAATSTTTTRTGYKQPQTTVNTWRVPLAWDTPVPDYVSCHHTRTPGPNQCCSVVVQTINAPVPTVWSVVRRFDNPQAYKHFVKSCHVIDGDGNVGSLREVHVVSGLPAASSTERLEILDDEQHVLSFSVVGGVHRLNNYRSVTTLHASPNGNGTVVVESYVVDVPPGNTKEDTCSFVDTIVRCNLQSLAQIAEKKARNNQTSVTS
>Peu10G016340.1
MPASLQLQRAAIPATTTTLACHKQTQTTENTWRVPLTWDAPVPEYVSCHHTRLVGPNQCCSVVVKSINAPVSTVWSVVRRFDNPQAYKHFVKSCHVIDGDGNVGSVREVHVVSGLPAASSTERLEILDDEQHVLSFSVVGGVHRLNNYRSVTTLHASPNGKGTVVVESYVVDVPAGNTKEDTCSFVETIVRCNLQSLAQIAEKMARNVQIATSS
>Peu12G001940.1
MNENSNGRGGIGSVESEYIRRHHKHGDLADHQCSSALVKHIKAPVHLVWSLVRRFDQPQKYKPFISRCVVLGNLEIGSLREVDVRSGLPATTSTERLELLDDDEHIFSIRIVGGDHRLKNYSSVISLHPEIIDGRPGTLVIESFVVDVPDGNTKDETCYFVEALIKCNLKSLADVSESHAVQDRTEPIECM
>Peu14G007170.1
MNGSDAYSATEAQYVRRHHKHEPRENQCTSALVKHIRAPAHLVWSLVRRFDQPQRYKPFVSRCVMNGELGIGSVREVNVKSGLPATTSTERLELLDDEEHILGVQIVGGDHRLKNYSSIMTVHPEFIDGRPGTLVIESFVVDVPDGNTKDETCYFVKALIRCNLKSLADVSERMAVQDRVEPVNQF
>Peu15G001800.1
MNGNCNGRGGIGCVESEYIRRHHTHDDLADHQCSSALVKHIKAPVQLVWSLVRRFDQPQKYKPFISRCVVLGNLEIGSLREVDVRSGLPATTSTERLELLDDDEHILSIRIVGGDHRLKNYSSIISLHPEIIDGRPGTLVIESFVVDVPDGNTKDETCYFVEALIKCNLKSLADVSEHLAVQDRTEPINCM
>Peu16G012310.1
MPANPPRSSLLIHRINNTTSNTTLNTNNTTTATSCQKRWSPLPCDATPVPETVSRYHTHAVGPNQCCSAVVQQIAAPISTVWSVVRRFDNPQAYKHFVKSCHVILGDGDVGTLREIHVISGLPAANSTERLEILDDERHVISFSVVGGDHRLANYKSVTTLHSSPSGNGTVVMESYAVDIPPGNTKEDTCVFVDTIVRCNLQSLAQIAENSNRRNNKSSS

## Sheet: TableS4
Table S4. RNA-seq data of PYL_EUP.
gene_id	PYL	PeDT-leaf-1	PeDT-leaf-2	PeDT-leaf-3	PeCK-leaf-1	PeCK-leaf-2	PeCK-leaf-3	PeDT-stem-1	PeDT-stem-2	PeDT-stem-3	PeCK-stem-1	PeCK-stem-2	PeCK-stem-3	PeDT-root-1	PeDT-root-2	PeDT-root-3	PeCK-root-1	PeCK-root-2	PeCK-root-3
Peu02G014980	PYL1_EUP	60.7463	60.4557	54.251	37.1007	39.0652	40.5472	57.195	58.4013	58.135	60.2177	62.0738	59.6308	91.3678	98.8678	98.6624	72.6627	78.8209	78.2179
Peu14G007170	PYL1_EUP	46.838	46.3139	45.3365	32.9565	33.0156	33.7353	66.8202	62.3872	67.8763	59.2372	60.2644	63.0565	53.6614	60.1005	59.1462	70.7311	69.0261	71.9792
Peu01G007760	PYL2_EUP	28.7822	26.1148	30.0483	48.0076	44.2872	42.8308	21.1888	19.2073	21.8562	42.2653	40.0582	40.407	32.1153	37.9419	35.723	62.5569	58.8585	61.8511
Peu01G012370	PYL7_EUP	1.9087	1.7579	2.0962	0.5042	0.7998	0.8399	1.5554	0.9233	1.3761	5.0206	4.6861	5.0441	2.131	1.4201	1.6696	10.1401	8.3337	10.2949
Peu03G008130	PYL9_EUP	0.6808	0.32	0.2216	0.324	0.7148	0.5584	0	0.1391	0.205	2.1348	3.0231	3.7718	0.3527	0.681	0.1326	7.167	6.3985	4.3457
Peu08G005410	PYL12_EUP	0.9527	1.0948	2.1132	6.448	5.5326	7.5415	0.4803	0.5191	0.5099	0.4578	0.7692	0.276	0	0	0	0	0	0
Peu12G001940	PYL13_EUP	16.948	13.8182	14.7869	13.308	13.5113	14.6464	16.0216	15.837	14.7411	18.1349	16.5345	14.6523	16.499	16.7575	18.0227	16.0512	18.6113	15.8561
Peu03G012540	PYL2_EUP	14.8432	18.2533	15.2907	46.1861	48.4161	56.188	14.2164	15.0292	15.711	60.2457	61.8708	61.6426	19.2	21.83	21.0932	81.8924	87.9863	96.4926
Peu06G022430	PYL4_EUP	10.2463	12.0266	9.0633	11.9264	12.4261	10.0947	34.056	30.9929	33.0107	36.3005	36.8324	37.831	29.2655	33.2518	31.5325	25.0466	23.1193	28.0654
Peu06G022450	PYL4_EUP	5.7294	4.7815	3.2967	11.323	10.9954	14.0007	10.1071	8.9978	8.5798	14.423	15.0212	17.2317	8.164	6.9835	9.2308	11.0284	8.583	11.6503
Peu06G021850	PYL5_EUP	1.4467	1.1051	1.2557	6.4027	5.9916	5.2551	0	0.0739	0	0.7821	0.584	0.1572	0	0	0	1.4711	1.0513	0.8911
Peu06G009160	PYL6_EUP	0.6358	0.6476	0.7817	8.3506	8.3074	7.7975	0.4808	1.1692	0.5104	7.6078	6.8442	7.6433	1.8883	2.3555	2.6424	70.8353	77.496	74.9484
Peu08G006250	PYL10_EUP	0	0	0.0701	3.32	2.3362	2.6492	0	0.264	0	11.1056	10.1048	10.8767	0.1339	0.1436	0.0629	63.753	72.7915	68.4329
Peu10G016340	PYL11_EUP	0.3315	0.6622	0.4315	4.2274	5.1817	5.8259	0.2256	0.3048	0.2661	11.8272	12.3103	10.3341	0.9616	0.7368	1.1301	29.8584	27.8127	31.8483
Peu06G022470	PYL14_EUP	2.0359	2.5934	2.1661	20.7527	21.8827	23.5796	23.2445	22.2237	18.5604	82.0917	81.9769	91.6066	6.4235	11.3874	8.7005	14.0793	12.1671	12.5914
Peu16G012310	PYL17_EUP	10.868	11.7101	8.3478	20.7979	24.7752	19.0237	1.4838	2.1618	1.583	12.3547	11.842	10.5317	2.1923	1.8814	2.211	31.618	36.0089	35.0695

## Sheet: TableS5
Table S5. Primer sequences.
	Forward primer	Reverse primer
PeActin	ACCCTCCAATCCAGACACTG	TTGCTGACCGTATGAGCAAG
PYL1_EUP	GGTGGTGATGCGTACAGCG	GAAGTGCACTGGTTCTCCGT
PYL6_EUP	CCGGTCTCCACTGTATGGTC	ACCCGAGATGACATGGACCT
PYL7_EUP	CGACGAGTTAAACCCTCTCGT	CAAGGTCGTTTGGTGCGTTT
PYL9_EUP	CAATAGCCTCCACCACCCAC	ACTCGGTTATGAGAGGGGCT
PYL13_EUP	GGACCCTGGTGATTGAGTCTTT	CTGCATGGCTCTCTGAAACAT
PYL17_EUP	GTCATGGAGTCTTACGCGGT	TTGGAGTTCTCGGCGATCTG
